# Supplementary material for: An exploratory study on the quality of patient screening and counseling for hypertension management in Tanzania
Source: PLoS One. 2020 Jan 16;15(1):e0227439. doi: 10.1371/journal.pone.0227439 (PMC6964881; doi:10.1371/journal.pone.0227439)
Supplement: S1 Data — (XLS) [file pone.0227439.s001.xls]

## Sheet: Sheet1
UniqueKey	RECSTATUS	GlobalRecordId	FirstSaveLogonName	FirstSaveTime	LastSaveLogonName	LastSaveTime	FKEY	Q1aFacilityCode	Q1bProviderCode	Q1cPatientCode	Q3Locationofhealthfacility	Q4Date	Q5StartTime1	Q6aEndTimeHour	Q7TotalTime	Q7aTotalHours	Q7bTotalMinutes	Gender	Q9Age	Q10Designation	Q10aOtherSpecify	Q11Yearsofexperienceincurrentrol	Q12Istheclinicianusinganautomati	Q13Clinicianexplainsheorsheisgoi	Q14Haspatientrest25minutesbefore	Q15Supportsback	Q16Supportsfeet	Q17Uncrosseslegs	Q18Choosescorrectcuffsizebymeasu	Q19Placescuffonbarearm	Q20Alignsmiddleofcuffdenotedbycu	Q21Placescuffatmidheartlevel	Q22Armisresting	Q23Armisrestingonaflatsurface	Q24Takesa30secondsekunde30restpe	Q25Repeatsreadingonoppositearmif	Q26Documentstheconfirmatorymeasu	Q27Clinicianexplainsheorsheisgoi	Q28Haspatientrest25minutesbefore	Q29Supportsback	Q30Supportsfeet	Q31Uncrosseslegs	Q32Choosescorrectcuffsizebymeasu	Q33Palpatesbrachialarterybeforea	Q34Placescuffonbarearm	Q35Placescuffarrowtoalignwithbra	Q36Placescuffatheartlevel	Q37Supportsarm	Q38Patientandcliniciandonotspeak
1	1	3ec5e389-dfb6-46da-998c-0a309693cbf2	SPHAD\LAB-W3025-23	2019-02-09 16:22:03	DESKTOP-88GL7D6\The Continental	2019-02-16 16:25:34		1	10	2	Dar	2019-01-08	9.3	9.33		0	3	2	1	2		2	2															1	1	1	1	1	3	2	2	2	1	1	1
2	1	a4378b30-585f-4ba5-b3bd-84585772c38f	SPHAD\LAB-W3025-23	2019-02-09 16:22:20	SPHAD\LAB-W3025-04	2019-02-15 10:37:35		1	10	3	Dar	2019-01-08	11.03	11.1		0	7	2	1	2		2	2															1	1	1	1	1	3	2	1	2	1	1	1
3	1	801f97a0-00d4-4523-aea2-58a982d6ca81	SPHAD\LAB-W3025-12	2019-02-09 17:35:19	SPHAD\LAB-W3025-04	2019-02-15 10:37:38		1	10	5	Dar	2019-01-08	12.07	12.15		0	8	2	1	2		2	2															1	1	1	1	1	3	2	1	2	1	1	1
4	1	207d7285-a795-4957-b0ce-78c84f24b1b5	SPHAD\LAB-W3025-12	2019-02-09 17:44:37	SPHAD\LAB-W3025-04	2019-02-15 10:37:40		1	10	4	Dar	2019-01-08	11.3	11.35		0	5	2	1	2		2	2															1	1	1	1	1	3	2	2	2	1	1	1
5	1	545f9d53-2e2d-4958-96a4-493a4f2d1975	SPHAD\LAB-W3025-12	2019-02-09 17:44:43	SPHAD\LAB-W3025-04	2019-02-15 10:32:03		1	9	8	Dar	2019-01-09	9	9.06		0	6	2	1	2		1	2															2	1	1	1	1	3	2	1	2	1	1	2
6	1	f8dfc7e2-b88d-4798-b153-e58cd16e5f4e	SPHAD\LAB-W3025-12	2019-02-09 18:09:35	DESKTOP-88GL7D6\The Continental	2019-02-16 14:45:08		1	9	12	Dar	2019-01-09	10.4	10.48		0	8	2	1	2		1	2															1	1	1	1	1	3	2	1	2	1	1	1
7	1	6db826a9-1f87-4223-8430-8a6b983dd970	SPHAD\LAB-W3025-12	2019-02-09 18:09:45	SPHAD\LAB-W3025-04	2019-02-15 10:31:58		1	9	11	Dar	2019-01-09	10.35	10.4		0	5	2	1	2		1	2															2	1	1	1	1	3	2	1	2	1	1	1
8	1	4cf42436-14f9-48c4-9d14-dc7d405b1f8d	SPHAD\LAB-W3025-12	2019-02-09 18:34:18	SPHAD\LAB-W3025-04	2019-02-15 10:31:55		1	9	10	Dar	2019-01-09	9.39	9.47		0	8	2	1	2		1	2															1	1	1	1	1	3	2	1	2	1	2	1
9	1	923c3b33-63a3-4de6-96e8-08639d8d3594	SPHAD\LAB-W3025-12	2019-02-09 18:34:43	SPHAD\LAB-W3025-04	2019-02-15 10:31:53		1	9	9	Dar	2019-01-09	9.3	9.36		0	6	2	1	2		1	2															1	1	1	1	1	3	2	1	2	1	1	1
10	1	34c80b37-38cb-4b07-8e91-39d8e64075ae	SPHAD\LAB-W3025-12	2019-02-09 18:44:42	SPHAD\LAB-W3025-04	2019-02-15 10:31:50		1	7	15	Dar	2019-01-09	3.51	4.01		0	10	2	2	2		3	2															2	1	1	1	1	3	2	1	2	1	2	1
11	1	9bb17e4f-3ced-46e2-9874-24bb3d05839d	SPHAD\LAB-W3025-12	2019-02-09 18:55:04	DESKTOP-88GL7D6\The Continental	2019-02-16 14:45:07		1	8	68	Dar		11.06					2	1	2		1	2															1	1	1	1	1	3	2	1	2	1	1	1
12	1	68e56a63-50ff-4be6-9fba-174fe83a497f	SPHAD\LAB-W3025-12	2019-02-09 19:04:29	SPHAD\LAB-W3017-25	2019-02-15 15:56:40		1	14	67	Dar	2019-01-14	2.07	2.09		0	2	1	1	1		1	2															1	1	2	1	1	3	2	1	2	1	2	1
13	1	9fd740ed-e352-4bc3-b158-edc7608befa3	SPHAD\LAB-W3025-12	2019-02-09 19:07:21	SPHAD\LAB-W3025-04	2019-02-15 10:31:40		1	17	66	Dar	2019-01-14	2.12	2.15		0	3	1	2	1		2	2															1	1	2	1	1	3	2	1	2	1	2	1
14	1	0e3f378d-e1bc-496e-a2b9-c694fadf133d	SPHAD\LAB-W3025-12	2019-02-09 19:10:18	SPHAD\LAB-W3025-04	2019-02-15 10:31:38		1	17	65	Dar	2019-01-14	12.41	12.44		0	3	1	2	1		2	2															1	1	1	1	1	3	1	2	2	1	1	2
15	1	12cf18f3-5364-48bd-adb7-95d32ac7b80d	SPHAD\LAB-W3025-12	2019-02-09 19:13:31	SPHAD\LAB-W3025-04	2019-02-15 10:31:35		1	13	64	Dar		12.32	12.35		0	3	1	1	2		2	2															1	1	1	1	1	3	2	1	2	1	2	1
16	1	fd2cccbb-148e-4f2a-a693-bef5dfdb3062	SPHAD\LAB-W3025-12	2019-02-09 19:15:58	SPHAD\LAB-W3025-04	2019-02-15 10:31:32		1	14	63	Dar	2019-01-14	12.12	12.16		0	4	1	1	1		1	2															2	2	1	1	1	3	2	1	2	1	2	1
17	1	3e65267a-4734-4dfc-b775-000f3445813d	SPHAD\LAB-W3025-12	2019-02-09 19:19:08	SPHAD\LAB-W3025-04	2019-02-15 10:31:29		1	13	62	Dar	2019-01-14	12	12.04		0	4	1	1	2		2	2															1	1	1	1	1	3	2	1	2	1	1	1
18	1	3e249f55-578e-465a-9214-4d290d96d7b5	SPHAD\LAB-W3025-12	2019-02-09 19:22:09	SPHAD\LAB-W3025-04	2019-02-15 10:31:27		1	8	61	Dar	2019-01-14	9.35	9.4		0	5	2	1	2		1	2															1	1	1	1	1	3	2	1	2	1	1	1
19	1	2bacd351-6f26-413e-8117-9265fb88a0ff	SPHAD\LAB-W3025-12	2019-02-09 19:25:50	SPHAD\LAB-W3025-04	2019-02-15 10:31:24		1	11	60	Dar	2019-01-14	9.25					2	2	2		3	2															1	1	1	1	1	3	2	1	2	1	1	1
20	1	0e0478e8-1d26-44fa-a439-142e64d9c3d4	SPHAD\LAB-W3025-12	2019-02-09 19:28:05	SPHAD\LAB-W3025-04	2019-02-15 10:31:21		1	11	59	Dar	2019-01-14	9.19	9.23		0	4	2	2	2		3	2															2	2	1	1	1	3	2	1	2	1	2	1
21	1	26a218cc-19f3-465c-9216-29a493fd1884	SPHAD\LAB-W3025-12	2019-02-09 19:33:25	SPHAD\LAB-W3017-25	2019-02-15 15:03:23		1	12	50	Dar	2019-01-13	9.3	9.35		0	5	1	1	2		2	2															1	1	2	1	1	3	2	1	2	1	1	1
22	1	2ffa3f06-b3af-4e5d-9b08-487ecb054863	SPHAD\LAB-W3025-12	2019-02-09 19:38:58	SPHAD\LAB-W3017-25	2019-02-15 15:04:02		1	12	52	Dar	2019-01-13	10.02	10.09		0	7	1	1	2		2	2															1	1	2	1	1	3	2	2	2	1	1	2
23	1	a9ea5f88-a4ca-4ab4-97c7-356e49eec53d	SPHAD\LAB-W3025-12	2019-02-09 19:42:05	SPHAD\LAB-W3025-04	2019-02-15 10:31:08		1	10	53	Dar	2019-01-13	1.1	1.13		0	3	2	1	2		2	2															1	1	1	1	1	3	2	2	2	1	1	2
24	1	0814f556-e9b7-4bcd-b898-3e431939cc3c	SPHAD\LAB-W3025-12	2019-02-09 19:45:02	DESKTOP-88GL7D6\The Continental	2019-02-16 16:17:04		1	2	54	Dar	2019-01-13	3.46	3.52		0	6	1	1	1		2	2															1	1	2	1	1	3	2	1	2	1	1	1
25	1	d87ca5ec-c3a4-4907-baae-18a533c78f91	SPHAD\LAB-W3025-12	2019-02-09 19:48:17	SPHAD\LAB-W3017-25	2019-02-15 15:04:28		1	12	56	Dar	2019-01-13	5.05	5.1		0	5	1	1	2		2	2															2	2	1	1	2	3	2	2	2	1	1	2
26	1	b322862b-3b4f-4ab0-8bd9-47581a52322d	SPHAD\LAB-W3025-12	2019-02-09 19:51:02	SPHAD\LAB-W3025-04	2019-02-15 10:31:01		1	7	24	Dar	2019-01-11	1.1	1.14		0	4	2	2	2		3	2															2	1	1	1	2	3	2	1	2	1	2	1
27	1	aa96af44-4acc-4803-8334-ec99318312d0	SPHAD\LAB-W3025-12	2019-02-09 19:54:52	DESKTOP-88GL7D6\The Continental	2019-02-16 14:50:15		1	1	23	Dar	2019-01-11	10.48	10.52		0	4	1	2	1		4	2															2	1	1	1	1	3	2	1	2	1	2	1
28	1	2c2b3dd4-8e89-4671-a550-bf5afe92ca9c	SPHAD\LAB-W3025-12	2019-02-09 19:57:20	SPHAD\LAB-W3025-04	2019-02-15 10:30:55		1	14	21	Dar	2019-01-11	8.4	8.48		0	8	1	1	1		1	2															1	1	1	1	1	3	2	1	2	1	1	1
29	1	95fe32a5-034b-423a-8b56-a84878a93ed3	SPHAD\LAB-W3025-12	2019-02-09 20:00:09	SPHAD\LAB-W3025-04	2019-02-15 10:30:52		1	2	20	Dar	2019-01-10	1.2	1.25		0	5	1	1	1		2	2															2	1	1	1	1	3	2	1	2	1	1	1
30	1	3d7d3f5b-320a-4d06-87f4-f4f98f491b16	SPHAD\LAB-W3025-12	2019-02-09 20:03:23	SPHAD\LAB-W3025-04	2019-02-15 10:30:49		1	2	19	Dar	2019-01-10	12.3	12.34		0	4	1	1	1		2	2															1	1	1	1	1	3	2	1	2	1	1	1
31	1	c03d6666-785e-402e-94e1-e78dff31c636	SPHAD\LAB-W3025-12	2019-02-09 20:07:35	DESKTOP-88GL7D6\The Continental	2019-02-16 14:53:18		1	2	18	Dar	2019-01-10	12.22	12.28		0	6	1	1	1		2	2															2	1	1	1	2	3	2	1	2	1	1	1
32	1	919d9d83-941b-428e-aecb-b24f98b1d4b6	SPHAD\LAB-W3025-12	2019-02-09 20:07:59	SPHAD\LAB-W3017-25	2019-02-15 14:56:57		1	7	16	Dar	2019-01-09	4.42	4.5		0	8	2	2	2		3	2															2	1	1	1	2	3	2	1	2	1	2	1
33	1	4c3d94d3-7fdc-4ed4-bc12-11833424b376	SPHAD\LAB-W3025-12	2019-02-09 20:13:50	DESKTOP-88GL7D6\The Continental	2019-02-16 14:53:20		1	1	71	Dar	2019-01-16	9.3	9.43		0	13	1	2	1		4	2															1	1	1	1	1	3	1	1	2	1	2	1
34	1	01d73179-26ee-43a6-ad93-e8620d3a16c3	SPHAD\LAB-W3025-12	2019-02-09 20:16:50	SPHAD\LAB-W3025-04	2019-02-15 10:30:36		1	7	90	Dar	2019-01-09	1.1	1.28		0	18	2	2	2		3	2															1	1	1	1	1	3	2	1	2	1	2	1
35	1	dd03243e-1a1d-4121-9fed-2e7173f129d3	SPHAD\LAB-W3025-12	2019-02-09 20:20:16	DESKTOP-88GL7D6\The Continental	2019-02-16 16:59:36		3	18	25	Dar	2019-01-12	9.18	9.2		0	2	2	1	2		1	1	2	1	1	1	1	3	1	2	1	2	1
36	1	066b1770-220b-4380-98f3-f5c0edab8071	SPHAD\LAB-W3025-12	2019-02-09 20:23:35	SPHAD\LAB-W3025-04	2019-02-15 10:30:29		3	18	26	Dar	2019-01-12	9.4	9.43		0	3	2	1	2		1	1	2	2	1	1	1	3	1	2	1	2	1
37	1	f325726e-0a5d-4b3b-a444-0310275de3f1	SPHAD\LAB-W3025-12	2019-02-09 20:29:05	SPHAD\LAB-W3025-04	2019-02-15 10:30:27		3	18	27	Dar	2019-01-12	9.45	9.48		0	3	2	1	2		1	1	1	2	1	1	1	3	1	1	1	1	1
38	1	9d48f6ba-f224-4cac-a964-851d6d630234	SPHAD\LAB-W3025-22	2019-02-11 13:07:43	DESKTOP-88GL7D6\The Continental	2019-02-16 14:54:56		7	25	43	Dar	2019-01-12	12.56	1.05		0	9	1	1	1		2	2															1	1	2	1	1	3	2	2	2	1	2	1
39	1	c6f72eb3-38c4-4a21-8f31-41ca38010cda	SPHAD\LAB-W3025-22	2019-02-11 13:07:46	SPHAD\LAB-W3025-04	2019-02-15 10:30:21		7	25	44	Dar	2019-01-12	1.05	1.1		0	5	1	1	1		2	2															1	2	1	1	1	3	2	1	2	1	2	1
40	1	c6e02af8-db48-4d56-a590-5d7a33eee6dd	SPHAD\LAB-W3025-22	2019-02-11 13:08:15	DESKTOP-88GL7D6\The Continental	2019-02-16 14:57:28		7	25	45	Dar	2019-01-12	1.15					1	1	1		2	2															1	2	1	1	1	3	2	1	2	1	1	2
41	1	2b6c9069-b611-4b55-9904-56995a7def16	SPHAD\LAB-W3025-22	2019-02-11 13:22:35	SPHAD\LAB-W3017-25	2019-02-15 15:04:51		1	12	55	Dar	2019-01-13	4.5	4.54		0	4	1	1	2		2	2															1	2	1	1	1	3	2	1	2	1	1	1
42	1	68f67bff-87dd-4e22-8cb5-9185f8e3c35b	SPHAD\LAB-W3025-22	2019-02-11 13:26:42	SPHAD\LAB-W3025-04	2019-02-15 10:30:13		3	22	35	Dar	2019-01-12	10.28	10.32		0	4	1	1	2		1	1	1	2	1	1	1	3	2	2	1	1	1	2	2	2
43	1	a19ac7b6-ace0-4b57-9c0f-0a7539eeaae4	SPHAD\LAB-W3025-22	2019-02-11 13:31:10	SPHAD\LAB-W3025-04	2019-02-15 10:30:10		3	22	36	Dar	2019-01-12	10.34	10.38		0	4	1	1	2		1	1	2	2	2	1	1	3	1	2	1	1	2	2	2	2
44	1	9c37740b-57de-4273-ba40-abae6a141f6c	SPHAD\LAB-W3025-22	2019-02-11 13:34:29	SPHAD\LAB-W3025-04	2019-02-15 10:30:07		3	22	37	Dar	2019-01-12	10.4					1	1	2		1	1	1	2	2	1	1	2	1	2	2	1	1
45	1	13c74ef8-5979-47d6-beab-fdd1df9fd3b7	SPHAD\LAB-W3025-22	2019-02-11 13:38:59	DESKTOP-88GL7D6\The Continental	2019-02-16 14:57:31		4	23	38	Dar	2019-01-12	12.21	12.25		0	4	1	2	1		4	2															1	2	2	1	1	3	2	1	2	1	1	1
46	1	4dc071e8-f5e8-4b23-b3d6-b0a5722b9474	SPHAD\LAB-W3025-22	2019-02-11 13:41:32	SPHAD\LAB-W3025-04	2019-02-15 10:30:02		4	23	39	Dar	2019-01-12	12.29	12.33		0	4	1	2	1		4	2															1	1	2	1	1	3	2	1	2	1	1	2
47	1	76553006-ecac-4bdc-93ef-2bce5478c335	SPHAD\LAB-W3025-22	2019-02-11 13:44:12	SPHAD\LAB-W3025-04	2019-02-15 10:29:59		4	23	40	Dar	2019-01-12	12.34	12.38		0	4	1	2	1		4	2															1	1	2	1	1	3	2	1	2	1	1	1
48	1	d04ffb55-eea2-433b-9b83-5bc5a4ac8dd9	SPHAD\LAB-W3025-22	2019-02-11 13:52:53	DESKTOP-88GL7D6\The Continental	2019-02-16 16:53:45		2	19	28	Dar	2019-01-12						1	1	2		1	1	2	2	1	1	1	3	1	2	1	1	2
49	1	d2dde499-9d4f-45dc-8aba-dff74d3aa5cb	SPHAD\LAB-W3025-22	2019-02-11 13:58:43	DESKTOP-88GL7D6\The Continental	2019-02-16 14:58:51		2	19	29	Dar	2019-01-12	9.58	10.02		0	4	1	1	2		1	1	2	2	1	1	1	3	2	2	2	2	2	2	2
50	1	68b8fdfc-510b-4536-ab1f-397b1261fe7a	SPHAD\LAB-W3025-22	2019-02-11 14:02:17	DESKTOP-88GL7D6\The Continental	2019-02-16 16:53:16			19	30	Dar	2019-01-12	10.02	10.04		0	2	1	1	2		1	1	2	2	1	1	1	3	1	2	1	1	2
51	1	45599628-a419-42c9-b054-ddeb418efb8b	SPHAD\LAB-W3025-22	2019-02-11 14:05:10	SPHAD\LAB-W3017-25	2019-02-15 16:01:15		2	20	31	Dar	2019-01-12	10.06	10.09		0	3	2	1	2		2	1	2	2	1	1	1	3	1	1	1	1	1
52	1	89677c9e-2be4-42f0-ba7c-f4f4aed5b5b4	SPHAD\LAB-W3025-22	2019-02-11 14:06:10	SPHAD\LAB-W3025-04	2019-02-15 10:29:45		2	20	32	Dar	2019-01-12	10.11	10.14		0	3	2	1	2		2	1	2	2	1	1	1	3	2	2		1	1
53	1	2bc09b64-e982-4575-bdfd-24c0ba2e86b1	SPHAD\LAB-W3025-22	2019-02-11 14:10:02	SPHAD\LAB-W3025-04	2019-02-15 10:29:42		2	20	33	Dar	2019-01-12	10.14					2	1	2		2	1	2	2	1	1	1	3	1	2	1	1	1
54	1	fc9ee3a0-4183-40f0-a04d-8f956d8de641	SPHAD\LAB-W3025-22	2019-02-11 14:12:56	SPHAD\LAB-W3025-04	2019-02-15 10:29:39		6	24	41	Dar	2019-01-12	12.44	12.5		0	6	1	2	1		3	2															1	1	2	1	1	3	2	1	2	1	2	1
55	1	06b4a209-f726-4416-bb05-335de5f7a6e8	SPHAD\LAB-W3025-22	2019-02-11 14:13:55	DESKTOP-88GL7D6\The Continental	2019-02-16 15:02:10		6	24	43	Dar	2019-01-12	12.5	12.54		0	4	1	2	1		3	2															1	1	2	1	1	3	2	1	2	1	2	1
56	1	953798b9-c485-4bba-923c-639187ca42ce	SPHAD\LAB-W3025-22	2019-02-11 14:18:38	SPHAD\LAB-W3025-04	2019-02-15 10:29:34		6	24	49	Dar	2019-01-12	1.43					1	2	1		3	1	1	2	2	1	1	3	1	2	1	2	1
57	1	73ebe4dd-7787-440c-aaf2-a68ee913b587	SPHAD\LAB-W3025-22	2019-02-11 14:22:27	DESKTOP-88GL7D6\The Continental	2019-02-16 16:11:45		5	26	46	Dar	2019-01-12	1.25	1.29		0	4	1	1	1		2	1	2	2	2	1	1	3	2	2	1	2	1
58	1	8222ee28-4bc7-4aab-b101-2f904e97e18d	SPHAD\LAB-W3025-22	2019-02-11 14:24:35	SPHAD\LAB-W3025-04	2019-02-15 10:29:29		5	26	47	Dar	2019-01-12	1.29	1.32		0	3	1	1	1		2	1	2	2	1	1	1	3	1	2	1	2	1
59	1	1e783ec8-434a-4a4a-9710-5ff12d29cda3	SPHAD\LAB-W3025-22	2019-02-11 14:36:51	SPHAD\LAB-W3017-25	2019-02-15 16:52:59		5	26	48	Dar	2019-01-12	1.38					1	1	1		2	1	1	2	2	1	1	3	1	2	1	2	1
60	1	84baf36f-7a85-4bd2-8fdf-e376c2684139	SPHAD\LAB-W3025-22	2019-02-11 14:39:10	SPHAD\LAB-W3025-04	2019-02-15 10:29:24		1	11	58	Dar	2019-01-14	9.01	9.07		0	6	2	2	2		3	2															1	2	2	1	1	3	2	2	2	1	2	2
61	1	64bea7a9-f184-4e21-a4a0-6a4eb5e387ef	SPHAD\LAB-W3025-22	2019-02-11 14:42:45	SPHAD\LAB-W3017-25	2019-02-15 15:05:10		1	12	51	Dar	2019-01-13	9.37	9.43		0	6	1	1	2		2	2															2	1	1	1	1	3	2	2	2	1	1	2
62	1	482927e1-9f36-4c7b-8cdc-4a95308d9f26	SPHAD\LAB-W3025-22	2019-02-11 14:45:20	SPHAD\LAB-W3025-04	2019-02-15 10:29:18		1	17	57	Dar	2019-01-13	5.54	6		0	6	1	2	1		2	2															1	2	2	1	1	3	1	2	2	1	2	1
63	1	0d7e3de9-d44a-43af-9914-56e759241880	SPHAD\LAB-W3025-22	2019-02-11 14:48:04	SPHAD\LAB-W3025-04	2019-02-15 10:29:15		7	28	69	Dar	2019-01-14	3.36					2	1	2		1	2															1	2	1	1	1	3	2	1	2	1	1	1
64	1	a9dd2394-5a6b-48d8-a2dd-a0ecd6708b68	SPHAD\LAB-W3025-22	2019-02-11 14:51:29	DESKTOP-88GL7D6\The Continental	2019-02-16 15:03:53		1	1	22	Dar	2019-01-11	10.2	10.28		0	8	1	2	1		4	2															1	1	1	1	2	3	1	1	2	1	2	1
65	1	97ed3732-d994-4334-ac0e-70a1d5f2270f	SPHAD\LAB-W3025-22	2019-02-11 14:54:03	SPHAD\LAB-W3025-04	2019-02-15 11:01:18		1	2	17	Dar	2019-01-10	12.14	12.2		0	6	1	1	1		2	2															2	1	1	1	2	3	2	1	2	1	1	1
67	1	e4ed9d5c-a500-4d5d-8377-dc4adc1bc0fa	SPHAD\LAB-W3025-22	2019-02-11 14:59:38	SPHAD\LAB-W3025-04	2019-02-15 10:29:02		1	7	13	Dar	2019-01-09	10.52	10.57		0	5	2	2	2		3	2															1	1	1	1	1	3	2	1	2	1	2	1
68	1	62a2f309-0bf9-452d-b1a2-615044b92daa	SPHAD\LAB-W3025-22	2019-02-11 15:02:06	SPHAD\LAB-W3025-04	2019-02-15 10:29:00		1	9	7	Dar	2019-01-09	8.38	8.44		0	6	2	1	2		1	2															1	1	1	1	1	3	2	1	2	1	2	1
69	1	6ad89d6a-1ace-442e-8a32-424b2ea5c09a	SPHAD\LAB-W3025-22	2019-02-11 15:04:22	SPHAD\LAB-W3025-04	2019-02-15 10:28:57		1	13	6	Dar	2019-01-08	3.32	3.45		0	13	1	1	2		2	2															1	1	1	1	1	3	2	1	2	1	2	1
70	1	b8e3fe2d-f3ee-4f84-a139-c0e7b1e36788	SPHAD\LAB-W3025-22	2019-02-11 15:07:18	SPHAD\LAB-W3025-04	2019-02-15 10:28:55		1	8	1	Dar	2019-01-08	8.55	9		0	5	2	1	2		1	2															1	1	1	1	1	3	1	1	2	1	1	2
[truncated: 64 more columns]
