# Supplementary material for: An exploratory study on the quality of patient screening and counseling for hypertension management in Tanzania
Source: PLoS One. 2020 Jan 16;15(1):e0227439. doi: 10.1371/journal.pone.0227439 (PMC6964881; doi:10.1371/journal.pone.0227439)
Supplement: S2 Data — (XLS) [file pone.0227439.s002.xls]

## Sheet: Sheet1
UniqueKey	RECSTATUS	GlobalRecordId	FirstSaveLogonName	FirstSaveTime	LastSaveLogonName	LastSaveTime	FKEY	Q1aFacilityCode	Q1bProviderCode	Q3Locationofhealthfacility	Q4Date	Q7TotalTime	Q8Gender	Q9Age	Q10Designation	Q10Otherspecify	Q11Yearsofexperienceincurrentrol	Q12Howwouldyouratethefollowingst	Q13Howwouldyouratethefollowingst	Q14Inmanycountriesapersonisdiagn	Q15Highbloodpressuremayleadto	Q16Whichofthefollowingistrue	Q17Whichiscriticaltocontrollingb	Q18Whatlifestylechangesmaybereco	Q19Trueorfalsehypertensionmanage	Q20Bloodpressureistheforcebeinga	Q7aTotalHours	Q7bTotalMinutes	Q5StartTime	Q6EndTime	Q21Hypertensionoftenshowsnosympt	Q22Whenthearteriesthatbringblood	Q23Trueorfalsethemostthatsomehea	Q24Whichofthefollowingpatientpro	Q25AclinicianistakingaMANUALread	Q26Whichofthefollowingistheappro	Q27Bloodpressureismeasuredusing	Q28Whenselectingthecorrectcuffsi	Q29Howmuchtimeistakenbetweenbloo	Q30Whichofthefollowingisfalse	Q31HaveyoureadtheStandardTreatme	Q32Whichpartofthestethoscopedoyo	Q33PertheMinistryofHealthGuideli	Q34AccordingtotheMinistryofHealt	Q35Itisimportanttoensurethepatie	Q36Whereshouldthebloodpressurecu	Q38Inpatientswithdiabetesandpati	Q39AccordingtoGuidelinesitisreco	Q40Patientsshouldbereviewedevery
1	1	0f3467df-a83f-4899-814a-1fafdf6bd39f	LAPTOP-2J2HF7OG\Lubaina	2019-02-09 15:35:00	SPHAD\LAB-W3025-24	2019-02-26 16:11:00		1	1	Dar	2019-01-16		1	2	1		4	2	2	4	5	2	4	7	2	1	0	59	3.25	4.24	1	1	2	2	5	1	1	2	2	3	1	2	1	3	3	1	2	1	4
2	1	8cbf2a24-8db5-461b-b01c-842afff919e2	LAPTOP-2J2HF7OG\Lubaina	2019-02-09 16:14:00	SPHAD\LAB-W3025-24	2019-02-23 11:05:00		1	2	Dar	2019-01-13		1	1	1		2	1	2	2	2	1	1	7	2	1	0	44	4	4.44	1	1	1	2	4	1	1	2	2	3	1	2	1	2	3	1	1	1	3
3	1	120b08df-1f8e-452e-ad74-136bbe569f54	LAPTOP-2J2HF7OG\Lubaina	2019-02-12 16:39:00	SPHAD\LAB-W3025-24	2019-02-23 11:05:00		1	7	Dar	2019-01-13		2	2	4		3	1	1	3	5	2	1	7	2	1	1	40	10.21	12	1	2	2	4	3	4	2	1	2	4	2	2	1	2	3	3	2	1	3
4	1	dbd6415b-656a-4c6a-b0da-893bab99fc0e	LAPTOP-2J2HF7OG\Lubaina	2019-02-12 16:48:00	SPHAD\LAB-W3025-24	2019-02-23 11:05:00		1	8	Dar	2019-01-16		2	1	4		1	2	2	4	3	2	4	7	1	2	1	17	10.03	11.2	1	4	1	2	4	3	2	2	2	3	1	2	1	3	3	1	2	2	4
5	1	574c628f-9923-4922-9255-ec489596acae	LAPTOP-2J2HF7OG\Lubaina	2019-02-13 22:46:00	SPHAD\LAB-W3025-06	2019-02-17 19:08:00		1	9	Dar	2019-01-14		2	1	4		1	1	1	4	5	2	1	7	2	1	0	53	12.05	12.58	2	4	2	2	1	2	1	2	2	3	1	2	1	3	3	2	2	1	3
6	1	4ae860dc-202c-40c2-96fd-9d01f759bb7b	LAPTOP-2J2HF7OG\Lubaina	2019-02-13 22:47:00	SPHAD\LAB-W3025-06	2019-02-17 19:08:00		1	10	Dar	2019-01-13		2	1	4		2	2	2	4	5	2	4	7	2	1	0	54	2.43	3.37	2	4	2	5	4	1	1	2	1	3	2	2	1	3	3	1	2	1	3
7	1	adf9497f-505e-488f-add8-f7b0e3e34084	LAPTOP-2J2HF7OG\Lubaina	2019-02-13 23:09:00	SPHAD\LAB-W3025-24	2019-02-26 16:12:00		1	12	Dar	2019-01-17		1	1	4	Nurse Assistant	1	2	2	2	5	2	1	7	1	1	0	54	3.34	4.2	1	4	1	5	1	1	3	2	2	4	1	1	1	3	2	1	1	1	3
8	1	cb917243-f1b4-4096-8bf4-432252fbf33d	LAPTOP-2J2HF7OG\Lubaina	2019-02-13 23:48:00	SPHAD\LAB-W3025-06	2019-02-17 19:08:00		1	13	Dar	2019-01-14		1	1	4		2	2	2	3	5	2	3	5	2	1	0	31	7	8.31	2	1	1	2	4	1	1	2	3	3	1	2	1	3	3	1	1	1	3
9	1	8e6c9c30-d628-4abc-bbed-670f5f9cf732	LAPTOP-2J2HF7OG\Lubaina	2019-02-14 00:02:00	SPHAD\LAB-W3025-06	2019-02-17 19:08:00		1	14	Dar	2019-01-14		1	1	1		1	1	1	1	5	2	1	7	2	1	1	5	5.51	6.56	2	1	2	2	2	1	1	2	2	3	1	2	1	3	3	1	2	1	3
10	1	f46d456f-79f4-4076-be8e-20c285dfcd24	LAPTOP-2J2HF7OG\Lubaina	2019-02-14 00:05:00	SPHAD\LAB-W3025-06	2019-02-17 19:08:00		1	17	Dar	2019-01-16		1	2	1		2	1	2	4	5	2	1	7	2	1	0	38	3.57	4.35	2	4	2	4	1	1	1	2	2	1	1	2	1	2	3	1	2	1	3
11	1	ab8c60fa-3ba8-40dc-aa82-88056379fa1a	LAPTOP-2J2HF7OG\Lubaina	2019-02-14 03:01:00	SPHAD\LAB-W3025-06	2019-02-17 19:08:00		3	18	Dar	2019-01-12		2	1	4		1	2	3	3	2	3	3	5	1	2			10.53		1	4	1	2	3	1	3	2	1	4	1	2	1	2	3	2	2	3	3
12	1	d539f044-c178-42a2-8ea8-b6e03157e6bb	LAPTOP-2J2HF7OG\Lubaina	2019-02-15 20:15:00	SPHAD\LAB-W3025-06	2019-02-17 19:08:00		2	19	Dar	2019-01-12		1	1	4		1	2	2	4	5	2	1	7	2	1			10.53		2	4	2	2	3	4	1	4	4	4	2	1	1	2	3	2	1	2	3
13	1	e73ce28c-7540-44ec-a089-38041e87a910	LAPTOP-2J2HF7OG\Lubaina	2019-02-15 21:45:00	SPHAD\LAB-W3025-06	2019-02-17 19:08:00		2	20	Dar	2019-01-12		2	1	4		2	3	3	4	1	1	3	5	2	1			10.53		2	4	1	1	3	1	2	2	2	1	1	1	1	2	3	1	2	3	4
14	1	3b644708-2815-4065-bd10-2130fc8651ea	LAPTOP-2J2HF7OG\Lubaina	2019-02-15 21:58:00	SPHAD\LAB-W3025-06	2019-02-17 19:08:00		3	22	Dar	2019-01-12		1	1	4		1	2	2	4	5	2	1	7	2	2			10.53		2	3	2	1	1	4	2	4	2	4	2	2	1	3	3	1	2	2	3
15	1	475811e7-c6fd-451b-946e-1c598b20f843	LAPTOP-2J2HF7OG\Lubaina	2019-02-15 22:13:00	SPHAD\LAB-W3025-06	2019-02-17 19:08:00		4	23	Dar	2019-01-12		1	2	1		4	1	2	3	2	2	4	7	1	1					1	1	2	5	3		2	2	2	4	1	2	1	3	3	1	3	2	3
16	1	9f4b72d2-97cd-4024-825b-66c3e4d17bed	LAPTOP-2J2HF7OG\Lubaina	2019-02-15 23:18:00	SPHAD\LAB-W3025-06	2019-02-17 19:08:00		6	24	Dar	2019-01-12		1	2	1		3	1	1	3	5	2	4	7	2	1					1	1	1	4	1	1	1	1	2	3	1	2	1	2	1	1	2	1	3
17	1	3ff52ad0-5643-443f-924f-90ac0499815d	LAPTOP-2J2HF7OG\Lubaina	2019-02-15 23:27:00	SPHAD\LAB-W3025-06	2019-02-17 19:08:00		7	25	Dar	2019-01-12		1	1	1		2	1	1	4	5	2	4	7	2	1					2	1	2	2	1	3	2	4	2	4	2	2	1	3	3	1	2	1	3
18	1	0b85cec5-8cdc-446b-84ed-7df335724f12	LAPTOP-2J2HF7OG\Lubaina	2019-02-15 23:36:00	SPHAD\LAB-W3025-06	2019-02-17 19:08:00		5	26	Dar	2019-01-12		1	1	1		2	1	1	4	3	2	3	1	1	1					2	4	1	4	3	4	1	2	2	2	1	1	2	3	2	2	2	1	2
19	1	c8ab8d00-d95e-4a35-a1d7-06d2a5bda75d	LAPTOP-2J2HF7OG\Lubaina	2019-02-16 00:33:00	SPHAD\LAB-W3025-24	2019-02-26 16:12:00		1	27	Dar	2019-01-15		2	1	4	Radiographer	1	3	1	1	5	2	4	7	1	1	0	34	5.35	6.09	2	1	1	4	3	1	1	2	4	4	2	2	2	3	3	2	3	1
20	1	0b4ec538-4d41-4391-a8aa-d91cdfd07d38	LAPTOP-2J2HF7OG\Lubaina	2019-02-16 00:43:00	SPHAD\LAB-W3025-06	2019-02-17 19:09:00		7	28	Dar	2019-01-14		2	1	4	a	1	2	1	3	2	3	3	7	2	1			3.45		2	1	2	5	5	4	3	2	2	4	2	2	2	3	2	1	2	1	4
21	1	ceaaeaf3-5246-44d7-b02c-620f985d9212	LAPTOP-2J2HF7OG\Lubaina	2019-02-16 01:02:00	SPHAD\LAB-W3025-06	2019-02-17 19:09:00		8	29	Dar	2019-01-15		2	1	4	a	2	2	2	3	5	1	3	7	1	1	0	38	9.13	10.35	1	4	2	2	3	4	1	3	4	1	1	2	2	3	3	2	2	3	4
22	1	c075bf71-1371-4873-a90d-8a0551f69ce3	LAPTOP-2J2HF7OG\Lubaina	2019-02-16 01:34:00	SPHAD\LAB-W3025-06	2019-02-17 19:09:00		8	30	Dar	2019-01-15		2	1	4	a	2	1	1	3	3	2	3	7	2	1	0	38	9.13	10.35	2	4	1	2	3	3	2	2	2	4	1	1	2	2	3	1	2	2	3
23	1	aca5adaf-4de2-41a1-99f0-ff07d93add92	LAPTOP-2J2HF7OG\Lubaina	2019-02-16 01:38:00	SPHAD\LAB-W3025-06	2019-02-17 18:41:00		8	31	Dar	2019-01-15		2	1	4		2	2	2	3	5	1	3	1	1	1	0	38	9.13	10.35	2	4	2	2	3	4	1	2	4	1	1	2	1	3	3	2	2	3	3
24	1	16c0daaf-b7f0-403e-b472-5c6f38cb3e24	LAPTOP-2J2HF7OG\Lubaina	2019-02-16 01:38:00	LAPTOP-2J2HF7OG\Lubaina	2019-02-16 02:03:00		7	32	Dar	2019-01-15		1	1	4		2	1	1	3	1	2	1	7	1	1	0	52	2.36	3.28	2	4	2	5	3	2	1	3	3	3	2	2	1	3	1	2	2	1	3
25	1	c432b953-c758-4ce8-b88c-8b580e6feb27	LAPTOP-2J2HF7OG\Lubaina	2019-02-16 02:03:00	LAPTOP-2J2HF7OG\Lubaina	2019-02-16 11:56:00		12	40	Dar	2019-01-19		2	2	4		3	1	1	4	5	1	4	7	1	1	0	52	12.48	1.56	1	2	2	4	3	1	2	4	2	4	2	2	1	3	1	1	2	3	3
26	1	e79afd8f-4f81-4caa-8b4e-c31834eb1757	LAPTOP-2J2HF7OG\Lubaina	2019-02-16 12:11:00	LAPTOP-2J2HF7OG\Lubaina	2019-02-16 12:11:00		13	38	Dar	2019-01-19		2	2	4		4	1	1	4	5	2	3	7	2	2			8.42	9.58	2	2	1	2	1	3	2	1	2	3	2	2	1	3	3	2	3	1	3
27	1	55c62512-a906-4d75-8ce8-b3dffb277c0c	LAPTOP-2J2HF7OG\Lubaina	2019-02-16 12:23:00	LAPTOP-2J2HF7OG\Lubaina	2019-02-16 12:23:00		13	39	Dar	2019-01-19		2	1	4		1	1	2	4	5	1	1	7	1	1	0	41	9.39	10.18	2	2	2	5	1	1	1	4	4	3	2	2	1	3	3	1	2	1	3
28	1	fa64f5f1-6cec-4e40-a27c-0bcd1a03246a	LAPTOP-2J2HF7OG\Lubaina	2019-02-16 12:39:00	SPHAD\LAB-W3025-06	2019-02-17 18:43:00		1	11	Dar	2019-01-15		2	2	4		3	2	2	4	5	1	3	7	2	1					2	4	1	5	3	1	3	2	2	1	1	2	1	3	3	1	2	1	3
29	1	387c27d0-61a7-4d56-bc46-ae1b12ce1265	LAPTOP-2J2HF7OG\Lubaina	2019-02-16 16:30:00	SPHAD\LAB-W3025-24	2019-02-26 16:13:00		11	36	Dar	2019-01-16		2	1	4	Lab. tech	1	2	2	1	3	2	4	7	2	1			1.2		2	4	2	2	3	3	1	2	4	4	2	2	2	2	3	1	3	1	3
30	1	3e1f1f7f-63ee-4226-8fce-2b58a582f9c8	LAPTOP-2J2HF7OG\Lubaina	2019-02-16 17:31:00	LAPTOP-2J2HF7OG\Lubaina	2019-02-16 17:31:00		10	35	Dar			2	1	4	a	3	1	2	3	5	1	1	7	2	1	0	52	12.15	1.07	2	1	2	4	1	1	3	1	2	2	2	2	1	2	3	2	2	1	3
31	1	b9be948c-683f-4fad-8571-d84386072f11	LAPTOP-2J2HF7OG\Lubaina	2019-02-16 17:44:00	SPHAD\LAB-W3025-06	2019-02-17 19:00:00		9	33	Dar	2019-01-16		2	1	4	a	2	2	2	1	5	3	3	2	1	1	1	22	10.04	11.26	2	2	2	2	3	4	3	1	2	1	1	2	2	3	3	1	3	1	3
32	1	876603da-9940-450a-bd69-292696856624	LAPTOP-2J2HF7OG\Lubaina	2019-02-16 17:45:00	SPHAD\LAB-W3025-24	2019-02-26 16:12:00		9	34	Dar	2019-01-16		2	1	4	Receptionist, regularly takes BP	2	2	2	4	1	1	1	7	2	1	1	22	10.04	11.26	2	1	2	4	3	4	2	3	4	3	2	2	1	3	3	3	2	1	3
33	1	7ddd2265-9d51-4bea-89bb-8067307446cb	LAPTOP-2J2HF7OG\Lubaina	2019-02-16 18:13:00	LAPTOP-2J2HF7OG\Lubaina	2019-02-16 18:13:00		12	37	Dar	2019-01-17		2	2	4	a	4	2	1	3	5	2	4	7	2	1	1	14	9.5	11.04	1	4	2	2	1	1	1	2	2	4	1	2	1	3	3	1	3	3	3
[truncated: 106 more columns]
